# Supplementary material for: In Situ Hybridization of PRRSV-1 Combined with Digital Image Analysis in Lung Tissues of Pigs Challenged with PRRSV-1
Source: Vet Sci. 2021 Oct 15;8(10):235. doi: 10.3390/vetsci8100235 (PMC8540710; doi:10.3390/vetsci8100235)
Supplement: Supplementary file 1 [file vetsci-08-00235-s001.zip]

Archive with 1 entries (1 files):
- vetsci-1387892-supplementary.pdf
